# Supplementary material for: The Molecular Mechanism of PDE1 Regulation
Source: Cells. 2025 Nov 1;14(21):1722. doi: 10.3390/cells14211722 (PMC12610503; doi:10.3390/cells14211722)
Supplement: Supplementary file 1 [file cells-14-01722-s001.zip]

Archive with 1 entries (1 files):
- cells-3935491-supplementary.pdf
